# Supplementary material for: Culture-independent detection of Mycobacterium tuberculosis complex DNA using targeted next generation sequencing in African buffalo (Syncerus caffer) oronasal swabs in South Africa
Source: Front Vet Sci. 2025 Feb 7;12:1523628. doi: 10.3389/fvets.2025.1523628 (PMC11842352; doi:10.3389/fvets.2025.1523628)
Supplement: Supplementary file 1 [file Table_1.XLSX]

## Sheet: Sheet1
Supplementary Material 1 (S1): Sequencing statistics obtained from the ONT MinION Mk1C device using the R10.4.1 flow cell (FLO-MIN114) during the sequencing of the samples described in the manuscript.
Buffalo ID	Filename	Number of reads	Number of bases	N50 read length	Longest read	Shortest read	Mean read length	Median read length	Mean read quality	Median read quality
S18B21M	barcode26	259781	210600527	878	2000	94	810	580	14.7	14.6
S23B21M	barcode27	31190	13656775	559	1984	93	437	372	13.9	13.7
S26B21M	barcode28	212995	113342239	566	1997	81	532	546	14.2	14.1
S21B21M	barcode29	149002	112974354	866	1999	95	758	576	14.7	14.6
S8B21N	barcode30	97135	46720622	563	1999	99	480	497	14.1	13.9
S38B21S	barcode31	29028	14974265	742	1988	85	515	486	14.2	13.9
S40B21S	barcode32	99997	50831234	816	2000	94	508	349	14.1	13.9
S80B21M	barcode33	201357	102481692	567	1998	95	508	546	14.1	13.9
S84B21M	barcode34	128552	68981309	563	1999	87	536	551	14.3	14.1
S61B21N	barcode35	262898	191325376	821	2000	66	727	644	14.6	14.5
S79B21M	barcode36	159029	75365179	542	1988	70	473	463	14.1	13.9
S102B21S	barcode37	72908	56880287	881	1995	88	780	868	14.8	14.7
S103B21S	barcode38	49126	36821583	879	1999	99	749	868	14.8	14.7
S113B21S	barcode39	155297	69350611	559	2000	80	446	497	13.9	13.7
Negative Control	barcode70	3	2964	1743	1743	380	988	841	13	13.2
