# Supplementary material for: Culture-independent detection of Mycobacterium tuberculosis complex DNA using targeted next generation sequencing in African buffalo (Syncerus caffer) oronasal swabs in South Africa
Source: Front Vet Sci. 2025 Feb 7;12:1523628. doi: 10.3389/fvets.2025.1523628 (PMC11842352; doi:10.3389/fvets.2025.1523628)
Supplement: Supplementary file 2 [file Table_2.XLSX]

## Sheet: Sheet1
Supplementary Material 2 (S2): Sequencing statistics obtained from the ONT MinION Mk1C device using the Flongle flow cell (FLO-FLG114) during the sequencing of the samples described in the manuscript.
Flongle
Buffalo ID	Filename	Number of reads	Number of bases	N50 read length	Longest read	Shortest read	Mean read length	Median read length	Mean read quality	Median read quality
S47B21S	barcode57	14310	4376240	268	1959	93	305	234	13.1	12.9
S55B21S	barcode58	39051	15360768	391	2000	107	393	285	13.2	12.9
S39B21S	barcode59	51400	29310598	875	1989	113	570	673	13.5	13.3
S111B21S	barcode60	40969	17124626	827	1881	110	417	233	13.3	13
S115B21S	barcode61	53080	34536367	876	1917	89	650	864	13.5	13.3
Negative Control	barcode62	0	0	0	0	0	0	0	NaN	NaN
