# Supplementary material for: Culture-independent detection of Mycobacterium tuberculosis complex DNA using targeted next generation sequencing in African buffalo (Syncerus caffer) oronasal swabs in South Africa
Source: Front Vet Sci. 2025 Feb 7;12:1523628. doi: 10.3389/fvets.2025.1523628 (PMC11842352; doi:10.3389/fvets.2025.1523628)
Supplement: Supplementary file 4 [file Table_4.XLSX]

## Sheet: Sheet1
Supplementary Material 3 (S3): Bacterial species identified using both culture and culture-independent methods described in the manuscript. Identification was subject to a coverage threshold of ≥ 90% with speciation thresholds assigned for genus and species level identification at 90-99% and ≥ 99%, respectively.
	Bacterial Species Identified
Buffalo ID	Sanger Sequences from Culture	Sanger Sequences directly from raw oronasal swabs	ONT tNGS directly from raw oronasal swabs
	Result	Result	Result
S23B21M	Mycobacterium spp.	Mycobacterium spp.	M. avium, M. novocastrense, M. neumannii, M. elephantis, Mycobacterium spp.
S26B21M	Mycobacterium spp.	M. avium	M. avium, Mycobacterium spp.
S18B21M	Mycobacterium spp.	Mycobacterium spp.	Mycobacterium spp.
S21B21M	M. avium, Microminospora spp.	Mycobacterium spp.	M. avium, Mycobacterium spp.
S8B21N	M. avium, Mycobacterium spp.	M. avium, Mycobacterium spp.	M. avium, M. novocastrense, M. elephantis, M. neumannii, Mycobacterium spp.
S38B21S	Mycobacterium spp.	Mycobacterium spp.	MTBC, M. avium, M. novocastrense, M. elepantis, M. neumannii, Mycobacterium spp.
S40B21S	Mycobacterium spp.	Mycobacterium spp.	MTBC, M. avium, M. novocastrense, Mycobacterium spp.
S79B21M	N/A	Mycobacterium spp.	M. novocastrense, Mycobacterium spp., Nocardia spp.
S80B21M	Mycobacterium spp.	M. avium	M. avium, Mycobacterium spp.
S84B21M	N/A	M. avium	M. elephantis, Mycobacterium spp., Norcadia spp.
S61B21N	Rhodococcus spp., Leifsonia spp.	N/A	M. avium, Rhodococcus spp.
S102B21S	Rhodococcus spp., Cellulomonas spp.	Cellulomonas spp.	Mycobacterium spp., Prescotella spp., Nocardia spp.
S103B21S	N/A	Mycobacterium spp., Cellulomonas spp.	MTBC, M. avium, M. novocastrense, M. elephantis, M. neumannii, Mycobacterium spp., Nocardia spp., Prescotella spp.
S113B21S	Mycobacterium spp.	M. avium	M. avium, Mycobacterium spp.
S47B21S	Cellulosimicrobium spp.	N/A	M. bovis
S55B21S	Mycobacterium spp.	N/A	M. bovis
S39B21S	N/A	Cellulomonas spp.	M. bovis
S111B21S	Mycobacterium spp.	Mycobacterium spp.	M. bovis, M. elephantis, M. neumannii
S115B21S	Mycobacterium spp.	Cellulomonas spp.	M. bovis
